# Supplementary material for: Intestinal Barrier Damage and Growth Retardation Caused by Exposure to Polystyrene Nanoplastics Through Lactation Milk in Developing Mice
Source: Nanomaterials (Basel). 2025 Jan 4;15(1):69. doi: 10.3390/nano15010069 (PMC11722969; doi:10.3390/nano15010069)
Supplement: Supplementary file 1 [file nanomaterials-15-00069-s001.zip]

Archive with 1 entries (1 files):
- nanomaterials-3369265-supplementary.pdf
